# Supplementary material for: Healthcare providers’ (HCPs) perspectives in initiating discussion on mammogram screening, and their perceived barriers and enablers to screening in women—A qualitative study
Source: PLoS One. 2025 Jan 9;20(1):e0311999. doi: 10.1371/journal.pone.0311999 (PMC11717275; doi:10.1371/journal.pone.0311999)
Supplement: S2 File — The data from each transcript were summarized by category based on the pre-defined framework. (XLSX) [file pone.0311999.s002.xlsx]

## Sheet: 4 Domains and Subthemes
	Healthcare providers’ (HCPs) perspectives in initiating discussion on mammogram screening, and their perceived barriers and enablers to screening in women – a qualitative study
	Domains	Themes	Verbatim
1	Healthcare professional personal factors	Gender	HCP1 Not being female, if I tell a diabetes patient about insulin needles, I can tell the patient I’ve poked myself with a needle before, but I’ve not gone through a mammogram before [laughs lightly], so I just know that it’s very painful, but, you know, you can’t really [trails off]. So, that’s the pain part.
		Personal experience	HCP 15 because I myself [laughs] also never went through (mammogram), yah lah, not yet. So, I cannot tell them my experience and I cannot tell them, describe to them what is the whole process going to be like, HCP2 “I mean, sometimes if I’ve a little bit more time, I’ll share personal experiences, that ‘I’ve gone for mammogram. It’s not as painful as you think it is.’, or ‘I have got a relative w…
		Years of work experience	HCP 20 Actually, as a health(care) professional, actually I’m not confident in this particular programme, because so far, I mean, even I don't know how to do the self-(examination), even if we have the poster, because I didn't (get) post(ed) to Well Women (Clinic), I also didn't touch on, I mean, for the past nursing career, right, I didn't touch on this part, so actually I’m not confident to do …
2	Patient factors	Language	HCP 21 Language barrier is one of it. HCP 19 I agree with J about the language barrier, because majority are Chinese-speaking, and then sometimes it’s very hard for us, for those speaking other language, it’s very hard to counsel in their own language. Yes. That’s the major issue, one of the major issue(s). Unidentified female I agree! I agree with H that there is a language barrier. Yah.
		Patient’s education status	HCP 3 but it actually depends on the patients’ age and education level sometimes. In fact, I think if some patients who are not well-educated, especially the elderly aunties or the grandmothers, they MIGHT NOT even be able to understand the concept of the false positive, false negative HCP 13 a lot of patients, they actually, if you talk to them, they won’t be so convinced until I already show th…
		Women previous experience with mammogram	HCP 6 I think pain [laughs lightly] is a common discouragement factor – they are concerned about whether there’s always pain or not. if they have a bad experience or painful previous screening mammogram HCP 6 Pain is a common discouragement factor HCP 9 Bad experience when they are having this mammogram HCP 3 We also have many feedbacks from patient(s) about the pain. That would be like a prior n…
		Women’s misconceptions	HCP 5 Some patients went for (it) once, and were told (it’s) normal, then subsequently they thought no need to do anymore.” HCP 3 they feel that there are no symptoms, so why should they go for the mammogram HCP 3 a lot of them say, “I feel well, so why should I go for this? HCP 3 May not realize that it’s a screening, so their reason (of not going) is that they feel that there are no symptoms HC…
		Fear of mammogram results	HCP 6 There are some patients who really do not want to know more or find out more; they are fearful of the consequences after the mammogram HCP 1 Not wanting to know the unknown, so that could be one of the reasons that could be holding them back from doing a screening HCP 7 Some of them think it’s a radiation exposure ) HCP 17 scared of (being) exposed to the radiation. That is another thing th…
3	Healthcare professional information mastery on mammogram	Confidence from training	HCP 3 because when we are in an institution and when there are changes to guidelines, usually we do get updates, either from the workgroups or the heads. HCP 12 As a nurse, as a midwife, … I think I am confident to advise the patient, because these are part of our work as a medical staff to make them aware about mammogram and to show them the proper way of doing breast self-examination and give t…
		Knowledge on risks and limitations	HCP 7 There can be false positives and false negatives, especially in younger age groups, like less than fifty years old. So, for forty to fifty, other than telling them that they need to start breast screening, they need to know that having a mammogram can have a higher chance of having false negatives in this age group, because the breast is more dense. So, they might end up having to go throug…
		Screening recommendation	HCP 26 if she’s younger than fifty (years old), then the use of mammography compared to ultrasound is (that) there is a grey area whereby which one picks up abnormal breast lesion better. So, it’s still up to the clinician’s discretion in terms of which modality suits the patient HCP 1 I would have recommended and given the telephone number and so on, ... I would bundle it together with the PAP s…
		Empowering various HCPs to provide information and initiate discussions on mammogram	HCP 2 I think it doesn’t have to come from the doctors. Any healthcare providers can provide this information, and they can also help to counsel. HCP 30 A team set up from the nursing side to bring up awareness and education HCP 3 I think one of it is explaining about mammogram to the patient and encourag(ing) them to take it up HCP 29 I think that everyone plays a role somehow. Erm ... that ever…
4	Challenges related to healthcare system	Cost	HCP 8 Yah, I think this is the most (common concern), pain, money, financial HCP 12 cost , financial reasons HCP 14 but the cost always comes in too then HCP 26 Probably the cost of screening mammogram. If the cost of the screening mammogram can be lower or even be free for those who are eligible, probably more patients will be willing to go. HCP29 Erm … be it either due to financial reason, They…
		Accessibility	HCP 3 Those who are working full-time, and usually screening mammogram (is) not (conducted on the) same day HCP 30 She found it a hassle. She didn’t want to go for it. Or they think it’s too much of a hassle HCP 26 Waiting time, as well as location, the availability of mammogram services in Singapore. HCP23 I think location, I mean, if you have multiple locations available, ease of access, so, ac…
		Opportunistic recommendation for mammogram	HCP 3 Because most of the time for the patients, the screening mammograms is an opportunistic kind of thing; most of the time they do come to clinic for other problems, chronic or acute problems. HCP 29 So, if they come from acute cases, like URTI (Upper Respiratory Tract Infection), that’s… it’s a bit less likely for us to bring up that topic. It’s because their main topic as of now is actually …
		Consultation time constraints	HCP 23 I mean, consult time… very short consult time. So, it is probably not possible to advise every single one of eligible female for breast cancer because of the (short) clinic consult HCP 2 given the little time we have in our setting, sometimes I have no time to explore with them what are their cares and concerns HCP 1 so I suspect if I had the time or I had wanted to push harder, I could ha…
		Inadequate information in health records	HCP 30 it’s only visible if you’re done in SingHealth. It’s on the EMR (Electronic Medical Record). If it’s done in another hospital, or in NHG (National Healthcare Group), or private, you wouldn’t be able to see it at all. HCP 27 most of them would say that they’ll go and do it. But whether they actually do it or not, we wouldn’t really know, because our systems are not linked, as mentioned earl…
		Using an automated system to remind both HCPs and women when screening is due	HCP 23 prompting, if you have the IT (system) prompting, like, this patient is due for mammogram, it helps, to remind the doctor as well in a busy clinic. HCP 28 I think the Health Promotion Board does send out this screening, so I think that is also a good way to let them know that they can go for it and where (to go for screening)” HCP 1 If there’s a screening programme that also sends out remi…
