# Supplementary material for: Healthcare providers’ (HCPs) perspectives in initiating discussion on mammogram screening, and their perceived barriers and enablers to screening in women—A qualitative study
Source: PLoS One. 2025 Jan 9;20(1):e0311999. doi: 10.1371/journal.pone.0311999 (PMC11717275; doi:10.1371/journal.pone.0311999)
Supplement: S3 File — The demographic data from thirty participants. (XLSX) [file pone.0311999.s003.xlsx]

## Sheet: Data dictionary
	S3 File Participant Demographics
Question		Code	Answer/Response	Remarks
	Date of recruitment		As it is in dd mm yyyy format
	Subject ID		As it is
A1	Age	1	21-30
		2	31-40
		3	41-50
		4	51-60
		5	60 and above
A2	Gender	1	Male
		2	Female
A3	Job Scope	1	Doctor
		2	Nurse
A4	Years of work experience
A5	Personal history/ family member who had breast cancer?	1	Yes
		2	No

## Sheet: Data Template
Date of Recruitment	Subject ID	Age	Gender	Job scope	Years of work experience	Personal history/ family member who had breast cancer?
		A1	A2	A3	A4	A5
	1	3	1	1	20	2
	2	2	2	1	15	1
	3	2	2	1	8	2
	4	2	2	1	6	2
	5	2	2	1	5	2
	6	2	2	1	12	2
	7	3	2	1	14	2
	8	2	2	2	10	2
	9	2	2	2	10	2
	10	1	2	2	11	2
	11	4	2	2	15	2
	12	5	2	2	46	2
	13	2	2	2	23	2
	14	4	2	2	30	2
	15	2	2	2	10	2
	16	5	2	2	43	1
	17	2	2	2	16	2
	18	5	2	2	50	2
	19	3	2	2	20	2
	20	2	2	2	10	2
	21	4	2	2	32	2
	22	5	2	2	46	1
	23	3	1	1	23	2
	24	2	2	1	7	2
	25	2	1	1	4	2
	26	1	2	1	5	2
	27	1	2	1	4	1
	28	1	1	2	5	2
	29	1	1	1	8	2
	30	1	2	1	5	2
